# Supplementary material for: Being in a crowd bonds people via physiological synchrony
Source: Sci Rep. 2022 Jan 12;12:613. doi: 10.1038/s41598-021-04548-2 (PMC8755740; doi:10.1038/s41598-021-04548-2)
Supplement: Supplementary file 2 — Supplementary Information 2. [file 41598_2021_4548_MOESM2_ESM.csv]

ID	gamenum	stadium	Age	Gender	Education	SSIS_T1	IQ	Attendance	Transformativeness	Fusion1	Fusion2	REC	DET	ADL	HRmean	game.gender	total.events	Score	DET.group	ADL.group	REC.RQA	DET.RQA	ADL.RQA
1	1	1	18	0	1	15	1	6	7	0.67	-0.12	5.16	50.38	2.71	85.57	1	306	29	66.46994	3.385469	0.051095344	0.332012357	2.389132143
2	1	1	18	0	1	7	3	5	3	-1.77	-0.12	5.16	50.38	2.71	77.28	1	306	29	66.46994	3.385469	0.051014031	0.264845606	2.33090359
3	1	1	18	0	1	9	3	6	11	-0.61	-1.12	5.16	50.38	2.71	78.07	1	306	29	66.46994	3.385469	0.048045281	0.25233955	2.343658499
4	1	1	18	1	1	16	4	4	6	-1.88	-1.12	5.16	50.38	2.71	94.6	1	306	29	66.46994	3.385469	0.052264031	0.514795607	2.675386445
5	1	1	19	0	1	12	2	6	15	-1.35	-0.12	5.16	50.38	2.71	104.47	1	306	29	66.46994	3.385469	0.048541135	0.472786993	2.546934442
6	1	1	19	1	1	9	4	4	12	0.14	1.88	5.16	50.38	2.71	78.25	1	306	29	66.46994	3.385469	0.048883929	0.19148728	2.338577973
7	1	1	20	1	1	16	3	5	15	0.56	1.88	5.16	50.38	2.71	75.56	1	306	29	66.46994	3.385469	0.05377551	0.206504981	2.30514645
9	1	1	19	1	1	12	4	4	3	-0.29	-1.12	5.16	50.38	2.71	77.67	1	306	29	66.46994	3.385469	0.04832111	0.324017554	2.429189858
10	1	1	18	1	1	13	4	2	7	-0.93	-0.12	5.16	50.38	2.71	91.46	1	306	29	66.46994	3.385469	0.05005102	0.400261213	2.467838554
12	2	1	18	1	1	16	4	4	3	0.67	-0.12	5.16	44.35	2.54	87.66	1	291	-9	55.021	2.892176	0.049781031	0.212499271	2.308057622
14	2	1	20	1	1	9	3	2	15	0.56	0.88	5.16	44.35	2.54	79.45	1	291	-9	55.021	2.892176	0.053154811	0.257568726	2.332797626
16	2	1	21	0	1	12	4	2	9	-0.18	-0.12	5.16	44.35	2.54	88.46	1	291	-9	55.021	2.892176	0.049564819	0.250695319	2.33674444
18	2	1	19	1	1	14	4	4	12	0.03	-0.12	5.16	44.35	2.54	106.94	1	291	-9	55.021	2.892176	0.048688361	0.478377492	2.579509843
20	2	1	20	0	1	5	1	6	12	-1.67	-1.12	5.16	44.35	2.54	99.51	1	291	-9	55.021	2.892176	0.049744754	0.234415565	2.303568869
21	2	1	19	1	1	13	4	2	12	0.03	0.88	5.16	44.35	2.54	86.57	1	291	-9	55.021	2.892176	0.048840726	0.366034821	2.440328811
26	3	1	21	1	2	6	3	3	0	-0.82	-1.12	5.14	42.76	2.56	67.6	1	280	-3	55.87374	2.944065	0.052068419	0.250209989	2.361403509
30	3	1	21	1	2	17	4	5	10	0.24	-2.13	5.14	42.76	2.56	86.63	1	280	-3	55.87374	2.944065	0.050790781	0.271467088	2.37566399
31	3	1	20	0	1	10	2	6	5	-0.5	-1.12	5.14	42.76	2.56	79.44	1	280	-3	55.87374	2.944065	0.051467599	0.277871422	2.409348955
32	3	1	23	1	2	5	4	1	3	-2.41	-2.13	5.14	42.76	2.56	88.13	1	280	-3	55.87374	2.944065	0.050885421	0.223394812	2.325803139
34	3	1	18	1	1	17	4	5	15	0.99	0.88	5.14	42.76	2.56	100.34	1	280	-3	55.87374	2.944065	0.048566744	0.275631468	2.445448592
35	3	1	19	1	1	13	2	5	5	0.56	-0.12	5.14	42.76	2.56	77.6	1	280	-3	55.87374	2.944065	0.04974544	0.322687114	2.347593583
36	3	1	20	0	2	13	4	2	3	-0.39	-1.12	5.14	42.76	2.56	70.43	1	280	-3	55.87374	2.944065	0.048221165	0.31920841	2.411976182
37	3	1	18	0	1	17	3	5	9	1.41	1.88	5.14	42.76	2.56	88.87	1	280	-3	55.87374	2.944065	0.050611538	0.362723293	2.373250533
40	4	1	18	0	1	11	0	2	3	-0.39	-1.12	5.16	46.98	2.59	99.66	0	254	11	57.77974	2.859713	0.051622033	0.297159741	2.343931025
41	4	1	22	0	1	8	4	4	11	-1.88	-1.12	5.16	46.98	2.59	82.5	0	254	11	57.77974	2.859713	0.048204721	0.23134888	2.347188718
43	4	1	20	0	1	7	4	2	12	-1.88	-0.12	5.16	46.98	2.59	71.29	0	254	11	57.77974	2.859713	0.04917631	0.343887265	2.391347712
45	4	1	20	1	1	10	3	6	11	-0.5	-1.12	5.16	46.98	2.59	104.57	0	254	11	57.77974	2.859713	0.050354207	0.250888589	2.317483422
46	4	1	74	1	3	21	3	5	5	0.14	-0.12	5.16	46.98	2.59	102.97	0	254	11	57.77974	2.859713	0.052944522	0.339528068	2.350317003
49	4	1	19	1	1	13	4	8	12	0.46	0.88	5.16	46.98	2.59	84.4	0	254	11	57.77974	2.859713	0.049823448	0.354568137	2.691336467
50	4	1	20	0	1	16	4	7	7	0.03	-0.12	5.16	46.98	2.59	111.27	0	254	11	57.77974	2.859713	0.048566202	0.335063992	2.424405622
52	5	1	19	0	1	16	4	2	4	0.35	-0.12	5.11	39.24	2.37	74.67	0	296	33	40.77068	2.398394	0.049638299	0.272979166	2.411580104
53	5	1	47	0	3	13	3	2	0	0.46	-0.12	5.11	39.24	2.37	88.39	0	296	33	40.77068	2.398394	0.052103419	0.278068261	2.334564569
54	5	1	24	1	1	12	3	1	0	0.14	-0.12	5.11	39.24	2.37	122.23	0	296	33	40.77068	2.398394	0.049712359	0.217983506	2.335360061
55	5	1	69	0	2	13	3	4	0	1.73	1.88	5.11	39.24	2.37	86.84	0	296	33	40.77068	2.398394	0.052068152	0.408639111	2.392485377
58	6	1	20	1	1	10	4	2	5	-1.88	-1.12	5.12	53.76	2.73	73.43	0	290	45	63.52389	2.944728	0.052325005	0.354373914	2.38527966
59	6	1	18	1	1	15	3	4	14	1.3	0.88	5.12	53.76	2.73	84.41	0	290	45	63.52389	2.944728	0.050137567	0.496106785	2.738374076
60	6	1	19	1	1	16	3	4	9	0.14	-1.12	5.12	53.76	2.73	83.2	0	290	45	63.52389	2.944728	0.051162089	0.298033833	2.392480959
62	6	1	18	1	1	17	4	2	12	-1.46	-1.12	5.12	53.76	2.73	79.8	0	290	45	63.52389	2.944728	0.050280091	0.369197272	2.448440267
63	6	1	19	1	2	15	3	6	14	1.09	-0.12	5.12	53.76	2.73	68.06	0	290	45	63.52389	2.944728	0.052758775	0.294495341	2.330596437
64	6	1	18	1	1	15	4	4	15	0.67	-0.12	5.12	53.76	2.73	78.7	0	290	45	63.52389	2.944728	0.050063206	0.231876882	2.367811249
65	7	1	21	1	2	9	4	1	3	-1.24	-0.12	5.16	55.95	2.88	87.18	1	282	21	76.58668	4.202651	0.05202342	0.225572193	2.299794336
66	7	1	22	0	2	8	2	2	9	-0.29	-2.13	5.16	55.95	2.88	101.62	1	282	21	76.58668	4.202651	0.051493862	0.566006678	2.747926022
67	7	1	61	0	3	15	3	1	14	-1.35	0.88	5.16	55.95	2.88	69.99	1	282	21	76.58668	4.202651	0.048345575	0.344253536	2.402073867
68	7	1	63	1	3	18	4	4	13	0.56	-0.12	5.16	55.95	2.88	83.31	1	282	21	76.58668	4.202651	0.050996594	0.225840153	2.320969579
69	7	1	21	1	1	16	4	5	15	0.77	-0.12	5.16	55.95	2.88	114.27	1	282	21	76.58668	4.202651	0.048862217	0.522212493	2.702778965
70	7	1	21	0	1	20	4	5	15	1.52	1.88	5.16	55.95	2.88	108.94	1	282	21	76.58668	4.202651	0.053400594	0.430363864	2.615434084
71	7	1	20	1	1	19	4	5	12	0.35	0.88	5.16	55.95	2.88	108.24	1	282	21	76.58668	4.202651	0.049436981	0.329501478	2.387764762
72	7	1	21	1	1	21	4	5	10	1.62	0.88	5.16	55.95	2.88	93.52	1	282	21	76.58668	4.202651	0.050282983	0.350093917	2.471048159
73	7	1	22	1	1	17	3	6	8	1.2	-1.12	5.16	55.95	2.88	91.89	1	282	21	76.58668	4.202651	0.048463434	0.294744732	2.360907272
74	7	1	21	1	1	17	4	5	8	-0.5	0.88	5.16	55.95	2.88	92.32	1	282	21	76.58668	4.202651	0.049666241	0.318065827	2.369415183
75	7	1	18	0	1	17	4	8	14	0.77	0.88	5.16	55.95	2.88	84.89	1	282	21	76.58668	4.202651	0.049281989	0.339710724	2.361803895
76	7	1	20	1	1	14	4	4	12	-0.18	-0.12	5.16	55.95	2.88	87.06	1	282	21	76.58668	4.202651	0.052577196	0.312278331	2.433185788
77	7	1	20	1	2	14	3	4	13	0.14	-0.12	5.16	55.95	2.88	79.71	1	282	21	76.58668	4.202651	0.050050494	0.491621103	2.626087706
79	8	1	20	1	1	6	4	1	6	-1.67	-1.12	5.1	52.32	2.69	90	1	239	14	70.10617	3.584015	0.048382319	0.262993267	2.363153385
81	8	1	21	1	1	11	4	6	13	0.46	0.88	5.1	52.32	2.69	99.57	1	239	14	70.10617	3.584015	0.051069457	0.313119997	2.379376631
83	8	1	21	0	2	19	4	8	4	1.41	1.88	5.1	52.32	2.69	111.42	1	239	14	70.10617	3.584015	0.050943959	0.396743167	2.501770417
84	8	1	22	0	1	14	4	2	0	0.56	0.88	5.1	52.32	2.69	73.45	1	239	14	70.10617	3.584015	0.050382908	0.309730947	2.343866944
86	8	1	21	1	1	18	4	5	15	1.73	0.88	5.1	52.32	2.69	114.15	1	239	14	70.10617	3.584015	0.053780587	0.41408006	2.458286646
93	9	1	45	0	3	20	3	4	12	-0.29		5.17	56.39	2.94	76.62	0	317	44	73.8751	4.086464	0.051770137	0.357651082	2.380154166
94	9	1	32	1	2	15	2	2	15	0.56	-1.12	5.17	56.39	2.94	81.74	0	317	44	73.8751	4.086464	0.052666746	0.334502015	2.394127538
99	9	1	19	1	1	17	4	4	7	0.03	-1.12	5.17	56.39	2.94	103.16	0	317	44	73.8751	4.086464	0.050317668	0.434711056	2.644229663
100	9	1	29	0	3	11	3	4	13	-0.5	-1.12	5.17	56.39	2.94	91.95	0	317	44	73.8751	4.086464	0.049274479	0.473700477	2.59970317
101	9	1	19	0	1	13	2	4	8	1.41	1.88	5.17	56.39	2.94	92.79	0	317	44	73.8751	4.086464	0.048602499	0.430742416	2.493481465
102	9	1	22	0	1	13	4	4	12	1.09	0.88	5.17	56.39	2.94	101.95	0	317	44	73.8751	4.086464	0.052185128	0.571743849	2.714260975
103	9	1	20	1	1	13	4	2	5	0.03	-0.12	5.17	56.39	2.94	96.85	0	317	44	73.8751	4.086464	0.04938489	0.226790016	2.320449615
104	9	1	21	1	1	15	4	4	14	0.99	1.88	5.17	56.39	2.94	88.04	0	317	44	73.8751	4.086464	0.048937537	0.328367208	2.482429055
105	9	1	27	1	2	14	3	4	11	0.99	1.88	5.17	56.39	2.94	90.62	0	317	44	73.8751	4.086464	0.048147531	0.241356133	2.412369097
106	9	1	25	1	3	7	4	2	8	-0.82	-0.12	5.17	56.39	2.94	70.9	0	317	44	73.8751	4.086464	0.052463058	0.312904806	2.436361068
108	10	1	18	0	1	14	4	4	12	-0.29	-1.12	5.11	53.14	2.75	87.17	1	301	10	68.96651	3.471925	0.049669153	0.429357167	2.619082184
109	10	1	60	0	2	17	4	2	3	1.84	0.88	5.11	53.14	2.75	101.06	1	301	10	68.96651	3.471925	0.048755021	0.473748013	2.499964461
111	10	1	25	0	2	17	4	4	6	0.99	1.88	5.11	53.14	2.75	88.95	1	301	10	68.96651	3.471925	0.048606605	0.316661262	2.336556674
112	10	1	18	1	1	9	4	2	14	-2.09	-2.13	5.11	53.14	2.75	81.61	1	301	10	68.96651	3.471925	0.051169065	0.364100721	2.379035639
115	10	1	55	1	2	15	4	2	3	1.41	-0.12	5.11	53.14	2.75	116.64	1	301	10	68.96651	3.471925	0.049832015	0.231253789	2.325778661
123	11	1	19	1	1	15	4	4	6	0.03	-0.12	5.14	56.9	2.98	76.98	0	265	46	74.60404	4.613322	0.050818306	0.435775452	2.475357097
125	11	1	19	0	1	16	4	7	14	0.77	0.88	5.14	56.9	2.98	91.4	0	265	46	74.60404	4.613322	0.053360257	0.370226537	2.512813003
126	11	1	19	0	1	9	4	4	13	-0.39	-0.12	5.14	56.9	2.98	98.72	0	265	46	74.60404	4.613322	0.050106836	0.279156328	2.399762986
127	11	1	18	1	1	19	4	8	15	1.3	1.88	5.14	56.9	2.98	88.06	0	265	46	74.60404	4.613322	0.048274052	0.316655538	2.472165332
128	11	1	18	0	1	15	4	6	14	-0.93	-0.12	5.14	56.9	2.98	80.08	0	265	46	74.60404	4.613322	0.049450625	0.236113051	2.394805195
129	11	1	20	0	1	10	4	8	11	-1.46	0.88	5.14	56.9	2.98	88.21	0	265	46	74.60404	4.613322	0.048352337	0.432285714	2.551074891
132	11	1	17	1	1	11	3	2	3	-1.67	-0.12	5.14	56.9	2.98	90.28	0	265	46	74.60404	4.613322	0.05014828	0.410009183	2.434901159
133	11	1	19	0	1	7	2	2	7	-1.46	-1.12	5.14	56.9	2.98	97.77	0	265	46	74.60404	4.613322	0.05188436	0.534303719	2.631981637
135	12	1	19	1	1	18	4	0	12	1.09	-1.12	5.13	47.55	2.65	102.72	1	253	46	68.67513	3.573339	0.048461958	0.195536008	2.36607809
136	12	1	18	1	1	15	4	2	11	2.05	-0.12	5.13	47.55	2.65	80.5	1	253	46	68.67513	3.573339	0.050830475	0.337814006	2.445736984
137	12	1	18	0	1	17	3	4	6	0.46	0.88	5.13	47.55	2.65	100.3	1	253	46	68.67513	3.573339	0.051663141	0.221708116	2.388369678
138	12	1	55	0	2	13	4	2	10	-0.08	-0.12	5.13	47.55	2.65	70.76	1	253	46	68.67513	3.573339	0.053117318	0.395612226	2.397772474
139	12	1	20	1	1	19	4	5	9	1.73	-0.12	5.13	47.55	2.65	77.05	1	253	46	68.67513	3.573339	0.049424106	0.488896054	2.649918078
140	12	1	20	1	1	16	4	4	3	0.46	0.88	5.13	47.55	2.65	75.47	1	253	46	68.67513	3.573339	0.052543615	0.412859688	2.494559615
141	12	1	18	0	1	18	4	4	15	0.88	0.88	5.13	47.55	2.65	81.03	1	253	46	68.67513	3.573339	0.048153195	0.268646837	2.375708798
142	12	1	18	0	1	8	4	4	10	0.35	-1.12	5.13	47.55	2.65	79.02	1	253	46	68.67513	3.573339	0.050886251	0.355646898	2.402485786
143	12	1	19	1	1	13	4	2	8	0.56	0.88	5.13	47.55	2.65	77.11	1	253	46	68.67513	3.573339	0.05063924	0.267338028	2.315897086
144	12	1	18	0	1	9	4	4	6	0.56	0.88	5.13	47.55	2.65	87.15	1	253	46	68.67513	3.573339	0.052344413	0.271301899	2.368045175
145	12	1	18	1	1	16	2	2	3	0.14	-1.12	5.13	47.55	2.65	90.7	1	253	46	68.67513	3.573339	0.05008745	0.229279351	2.3876579
148	12	1	20	0	1	13	4	5	12	-0.08	-1.12	5.13	47.55	2.65	84.45	1	253	46	68.67513	3.573339	0.049394226	0.37344733	2.526258355
149	12	1	21	1	1	21	4	5	10	2.05	1.88	5.13	47.55	2.65	75.07	1	253	46	68.67513	3.573339	0.05340417	0.213957999	2.317107655
150	13	1	30	0	3	18	3	4	13	0.67	-0.12	5.17	56.05	2.77	91.07	0	322	42	82.1454	4.743883	0.048894741	0.224050659	2.364914558
151	13	1	27	0	3	11	3	3	6	0.35	-0.12	5.17	56.05	2.77	102.36	0	322	42	82.1454	4.743883	0.048020994	0.387876891	2.470955736
152	13	1	21	0	1	3	4	4	3	-2.41	-2.13	5.17	56.05	2.77	96.76	0	322	42	82.1454	4.743883	0.053353654	0.300167146	2.386591011
153	13	1	70	1	3	15	3	4	6	0.24	0.88	5.17	56.05	2.77	76.23	0	322	42	82.1454	4.743883	0.053952852	0.672987278	3.155158903
154	13	1	18	0	1	15	4	2	15	-0.29	1.88	5.17	56.05	2.77	83.89	0	322	42	82.1454	4.743883	0.049664279	0.533097952	2.719254914
156	13	1	21	0	1	10	4	2	13	-0.82	-2.13	5.17	56.05	2.77	87.12	0	322	42	82.1454	4.743883	0.053918784	0.2815967	2.350395533
157	13	1	18	0	1	6	4	2	3	-2.41	-2.13	5.17	56.05	2.77	81.31	0	322	42	82.1454	4.743883	0.051734417	0.521605237	2.796282837
158	13	1	18	1	1	15	3	4	14	0.99	-0.12	5.17	56.05	2.77	94.82	0	322	42	82.1454	4.743883	0.052099146	0.540532744	2.643186307
159	13	1	20	1	1	12	4	4	12	0.67	-0.12	5.17	56.05	2.77	101.07	0	322	42	82.1454	4.743883	0.049856663	0.29360693	2.389043336
161	13	1	19	0	1	15	4	4	17	0.03	-0.12	5.17	56.05	2.77	102.82	0	322	42	82.1454	4.743883	0.052778504	0.321284149	2.387893326
162	13	1	18	1	1	13	3	2	10	0.46	-0.12	5.17	56.05	2.77	106.81	0	322	42	82.1454	4.743883	0.052590128	0.286767648	2.373600378
164	13	1	20	0	1	20	3	4	13	1.2	1.88	5.17	56.05	2.77	85.33	0	322	42	82.1454	4.743883	0.05139574	0.234086523	2.323785562
165	13	1	20	0	1	16	4	1	15	0.77	-0.12	5.17	56.05	2.77	95.6	0	322	42	82.1454	4.743883	0.05016528	0.354159593	2.378403756
166	14	1	22	0	2	12	3	2	14	0.03	-0.12	5.16	54.58	2.76	82.52	0	287	11	71.85243	3.46331	0.053634787	0.362386663	2.496503497
167	14	1	22	1	1	12	4	2	13	-0.18	-0.12	5.16	54.58	2.76	78.16	0	287	11	71.85243	3.46331	0.04960039	0.261371881	2.373542828
168	14	1	22	0	1	13	3	2	10	0.14	-0.12	5.16	54.58	2.76	67.4	0	287	11	71.85243	3.46331	0.051172808	0.396952484	2.431569645
169	14	1	20	1	1	17	4	6	8	-1.67	-1.12	5.16	54.58	2.76	117.49	0	287	11	71.85243	3.46331	0.052285682	0.476112317	2.527119438
170	14	1	18	1	1	17	4	4	6	-0.5	-0.12	5.16	54.58	2.76	92.51	0	287	11	71.85243	3.46331	0.050493642	0.350280524	2.437619229
171	14	1	18	0	1	10	2	4	6	-0.18	0.88	5.16	54.58	2.76	109.7	0	287	11	71.85243	3.46331	0.050608066	0.499006254	2.625635614
172	14	1	18	0	1	9	4	4	8	0.35	-1.12	5.16	54.58	2.76	72.73	0	287	11	71.85243	3.46331	0.052479466	0.246681085	2.348735979
175	14	1	18	0	1	11	4	6	12	-1.14	0.88	5.16	54.58	2.76	84.63	0	287	11	71.85243	3.46331	0.048469061	0.277943836	2.364210526
176	14	1	20	1	1	17	3	2	12	0.56	-1.12	5.16	54.58	2.76	119.64	0	287	11	71.85243	3.46331	0.052025458	0.502155058	2.750510055
177	14	1	18	1	1	16	3	4	16	0.24	1.88	5.16	54.58	2.76	109.21	0	287	11	71.85243	3.46331	0.050395827	0.388607108	2.456650075
178	14	1	19	0	1	11	4	4	8	0.03	0.88	5.16	54.58	2.76	92.01	0	287	11	71.85243	3.46331	0.049663139	0.311061149	2.389864383
179	14	1	20	0	1	9	3	2	12	-1.56	-0.12	5.16	54.58	2.76	104.94	0	287	11	71.85243	3.46331	0.052946393	0.431130941	2.489383114
180	14	1	18	1	1	17	4	2	13	-0.5	-0.12	5.16	54.58	2.76	94.18	0	287	11	71.85243	3.46331	0.050674507	0.304707275	2.380566226
181	14	1	18	0	1	13	4	4	12	-1.46	-1.12	5.16	54.58	2.76	119.67	0	287	11	71.85243	3.46331	0.052139882	0.403748474	2.509404906
182	15	1	21	0	1	19	4	8	19	1.09	1.88	5.15	47.44	2.64	93.66	0	293	43	74.13941	3.937315	0.050520833	0.35725945	2.448697188
183	15	1	18	1	1	15	4	2	3	0.03	-1.12	5.15	47.44	2.64	94.94	0	293	43	74.13941	3.937315	0.049264323	0.457556936	2.572631579
184	15	1	22	0	1	7	2	1	3	-0.5	-0.12	5.15	47.44	2.64	87.59	0	293	43	74.13941	3.937315	0.048763021	0.242723632	2.374918354
185	15	1	21	0	1	20	4	8	4	2.05	-0.12	5.15	47.44	2.64	89.7	0	293	43	74.13941	3.937315	0.053027344	0.526744424	2.566756406
186	15	1	21	0	1	15	4	8	14	-0.61	-0.12	5.15	47.44	2.64	99.9	0	293	43	74.13941	3.937315	0.051009115	0.269219315	2.383876436
187	15	1	19	0	2	9	4	4	5	-1.35	-1.12	5.15	47.44	2.64	84.04	0	293	43	74.13941	3.937315	0.053993056	0.485048232	2.79384188
188	15	1	21	0	1	14	4	5	11	-0.08	0.88	5.15	47.44	2.64	108.26	0	293	43	74.13941	3.937315	0.052892795	0.342140894	2.393856753
190	15	1	18	0	2	10	3	1	13	-0.71	-0.12	5.15	47.44	2.64	89.35	0	293	43	74.13941	3.937315	0.052745226	0.197119934	2.367679763
191	15	1	18	0	1	9	2	2	4	0.14	-0.12	5.15	47.44	2.64	100.78	0	293	43	74.13941	3.937315	0.052311198	0.242273387	2.33459924
192	15	1	18	0	1	12	4	2	9	-0.82	-1.12	5.15	47.44	2.64	91.73	0	293	43	74.13941	3.937315	0.053400608	0.147031333	2.382614422
193	15	1	18	0	1	12	0	2	12	0.77	-0.12	5.15	47.44	2.64	117.14	0	293	43	74.13941	3.937315	0.051699219	0.326910968	2.419760758
194	15	1	19	1	1	17	3	5	10	0.46	-0.12	5.15	47.44	2.64	73.45	0	293	43	74.13941	3.937315	0.049314236	0.219459602	2.352913423
195	15	1	18	1	1	13	4	4	11	-0.93	0.88	5.15	47.44	2.64	72.38	0	293	43	74.13941	3.937315	0.049826389	0.428832753	2.494868871
196	15	1	19	1	1	9	3	2	3	-1.14	-1.12	5.15	47.44	2.64	79.28	0	293	43	74.13941	3.937315	0.049583333	0.274203431	2.398086124
197	15	1	19	1	1	14	4	2	15	-0.29	1.88	5.15	47.44	2.64	83.78	0	293	43	74.13941	3.937315	0.051599392	0.173571098	2.377989052
199	16	1	20	0	1	8	2	2	10	-0.18	-0.12	5.17	57.06	2.82	96.73	1	271	-20	76.94016	4.114399	0.051405144	0.661195438	4.26779586
201	16	1	19	1	1	14	4	3	15	0.46	-0.12	5.17	57.06	2.82	74.81	1	271	-20	76.94016	4.114399	0.050639864	0.363023835	2.34518052
202	16	1	21	0	2	11	3	3	4	0.24	-0.12	5.17	57.06	2.82	85.52	1	271	-20	76.94016	4.114399	0.051376931	0.416367786	2.514561094
203	16	1	19	1	1	14	3	2	8	0.56	-0.12	5.17	57.06	2.82	72.66	1	271	-20	76.94016	4.114399	0.053233706	0.7627652	3.892081467
205	16	1	18	1	1	16	4	4	3	-0.82	-0.12	5.17	57.06	2.82	82.58	1	271	-20	76.94016	4.114399	0.050948445	0.430460138	2.627548326
206	16	1	18	0	1	16	3	6	9	-0.93	-1.12	5.17	57.06	2.82	98.18	1	271	-20	76.94016	4.114399	0.048552095	0.362799397	2.390118435
207	16	1	21	1	2	13	4	4	10	-0.18	-0.12	5.17	57.06	2.82	74.67	1	271	-20	76.94016	4.114399	0.051274659	0.236480561	2.329043184
208	16	1	19	1	1	8	2	4	12	-1.35	-0.12	5.17	57.06	2.82	76.26	1	271	-20	76.94016	4.114399	0.048701977	0.310269918	2.379425239
212	16	1	18	1	1	18	4	2	11	2.05	-0.12	5.17	57.06	2.82	66.61	1	271	-20	76.94016	4.114399	0.049074037	0.789727098	4.034603029
213	16	1	20	1	1	17	3	4	3	-0.71	-1.12	5.17	57.06	2.82	102.07	1	271	-20	76.94016	4.114399	0.052648284	0.317792849	2.362968497
215	16	1	19	1	1	16	4	2	13	0.99	0.88	5.17	57.06	2.82	111.22	1	271	-20	76.94016	4.114399	0.052963918	0.414545636	2.496541353
216	101	0	18	1	1	11	4	7	12	0.35	-0.12	5.18	42.13	2.56	70.28	1	327	2	41.81469	2.558287	0.052654606	0.29622217	2.380059887
218	101	0	21	1	2	12	4	6	12	-0.5	-0.12	5.18	42.13	2.56	73.98	1	327	2	41.81469	2.558287	0.049484385	0.300541954	2.37637905
219	101	0	18	1	1	8	4	2	3	-0.5	-1.12	5.18	42.13	2.56	71.55	1	327	2	41.81469	2.558287	0.05149757	0.26799046	2.330224567
220	102	0	20	1	1	19	4	7	10	1.2	0.88	5.14	43.83	2.56	75.88	1	317	2	48.78091	2.697013	0.049823196	0.215006621	2.33189724
221	102	0	18	1	1	8	4	1	5	-1.03	-1.12	5.14	43.83	2.56	103.42	1	317	2	48.78091	2.697013	0.05386652	0.39574885	2.507285111
222	102	0	18	1	1	15	4	5	8	0.35	-0.12	5.14	43.83	2.56	89.07	1	317	2	48.78091	2.697013	0.05107519	0.262349666	2.340888718
223	102	0	18	1	1	10	4	2	8	-1.99	-0.12	5.14	43.83	2.56	81.08	1	317	2	48.78091	2.697013	0.052259746	0.298342076	2.343285226
224	103	0	18	1	1	19	4	8	3	-0.18	0.88	5.17	42.59	2.47	97.91	0	286	11	42.35474	2.46521	0.051138773	0.255570525	2.345221113
226	103	0	18	1	1	14	4	2	7	-0.71	0.88	5.17	42.59	2.47	78.07	0	286	11	42.35474	2.46521	0.050448019	0.376838493	2.448185644
227	103	0	19	1	2	15	3	6	14	1.09	0.88	5.17	42.59	2.47	66.05	0	286	11	42.35474	2.46521	0.052476115	0.310766227	2.358758145
232	105	0	18	0	1	14	2	6	12	-0.29	-0.12	5.1	49.7	2.59	74.63	1	264	7	51.8352	2.675742	0.05175164	0.276646707	2.394435352
233	105	0	22	0	2	13	3	2	5	0.88	0.88	5.1	49.7	2.59	66.25	1	264	7	51.8352	2.675742	0.05093614	0.308955065	2.35295074
234	105	0	21	0	1	14	3	2	14	0.56	-1.12	5.1	49.7	2.59	72.54	1	264	7	51.8352	2.675742	0.053834971	0.497121852	2.544505324
235	105	0	22	0	1	18	4	2	6	0.03	0.88	5.1	49.7	2.59	86.33	1	264	7	51.8352	2.675742	0.04881149	0.306364305	2.374892074
236	106	0	18	0	1	13	3	4	4	-0.61	-0.12	5.16	54.9	2.76	79.66	0	286	28	58.49688	2.842346	0.048889839	0.281384276	2.356621819
237	106	0	20	0	1	10	4	1	7	-0.39	-0.12	5.16	54.9	2.76	82.79	0	286	28	58.49688	2.842346	0.053358113	0.558629496	2.892296392
238	106	0	19	0	1	8	4	5	3	-0.5	-1.12	5.16	54.9	2.76	67.54	0	286	28	58.49688	2.842346	0.048810353	0.387421969	2.561722856
239	106	0	21	0	2	15	4	3	12	0.46	-0.12	5.16	54.9	2.76	81.25	0	286	28	58.49688	2.842346	0.049722554	0.36980931	2.50767841
240	107	0	22	1	1	9	3	2	5	-0.08	-1.12	5.01	44.57	2.54	76.1	1	233	-14	45.0241	2.541451	0.049943037	0.355743492	2.538408304
241	107	0	27	1	3	11	2	3	6	-0.61	-1.12	5.01	44.57	2.54	61.87	1	233	-14	45.0241	2.541451	0.048207034	0.343876854	2.377657357
242	107	0	22	1	2	16	4	2	14	0.35	-0.12	5.01	44.57	2.54	84.74	1	233	-14	45.0241	2.541451	0.053081794	0.272803592	2.366313123
244	108	0	19	0	1	6	4	2	11	-2.2	-0.12	5.13	41.77	2.46	65.76	1	279	3	43.81987	2.547221	0.049854127	0.238725562	2.291904943
245	108	0	18	0	1	18	4	4	15	0.88	0.88	5.13	41.77	2.46	73.26	1	279	3	43.81987	2.547221	0.050550991	0.367309374	2.396882188
246	108	0	18	0	1	15	3	8	6	0.56	0.88	5.13	41.77	2.46	90.52	1	279	3	43.81987	2.547221	0.053609008	0.304036338	2.349823994
247	108	0	18	0	1	13	4	2	12	-0.18	1.88	5.13	41.77	2.46	98.75	1	279	3	43.81987	2.547221	0.050017785	0.332066759	2.390445436
248	109	0	19	1	1	13	4	0	12	1.09	-0.12	5.15	39.97	2.54	73.15	1	253	3	39.6549	2.539319	0.049743035	0.185355489	2.364004044
249	109	0	18	1	1	10	4	2	12	-0.39	0.88	5.15	39.97	2.54	74.13	1	253	3	39.6549	2.539319	0.049187775	0.314219742	2.394720763
251	109	0	18	1	1	14	4	4	13	0.35	-0.12	5.15	39.97	2.54	83.2	1	253	3	39.6549	2.539319	0.050463925	0.237254228	2.345125908
252	110	0	20	0	1	21	3	3	14	0.67	0.88	5.15	48.67	2.56	79.29	1	231	1	52.58659	2.681195	0.048024974	0.431645464	2.469508134
253	110	0	18	0	1	9	4	4	6	0.56	0.88	5.15	48.67	2.56	78.58	1	231	1	52.58659	2.681195	0.049649366	0.295436632	2.437558062
254	110	0	19	0	1	9	4	4	15	-0.39	-0.12	5.15	48.67	2.56	90.13	1	231	1	52.58659	2.681195	0.052299185	0.278940858	2.336829986
255	110	0	19	0	1	11	3	5	12	-1.46	-1.12	5.15	48.67	2.56	63.54	1	231	1	52.58659	2.681195	0.048777274	0.384383647	2.413094871
256	111	0	21	1	1	15	4	4	12	0.56	-0.12	5.15	45.8	2.57	81.13	1	250	-8	45.61311	2.561189	0.048154909	0.275993434	2.378486587
257	111	0	18	1	1	15	4	4	3	1.84	0.88	5.15	45.8	2.57	73.91	1	250	-8	45.61311	2.561189	0.04996853	0.305315942	2.34690834
259	111	0	18	1	1	11	3	4	3	-0.71	-0.12	5.15	45.8	2.57	62.24	1	250	-8	45.61311	2.561189	0.053218431	0.260719691	2.330118973
